# Supplementary material for: MADS-Box Genes Are Key Components of Genetic Regulatory Networks Involved in Abiotic Stress and Plastic Developmental Responses in Plants
Source: Front Plant Sci. 2019 Jul 10;10:853. doi: 10.3389/fpls.2019.00853 (PMC6636334; doi:10.3389/fpls.2019.00853)
Supplement: Supplementary file 1 [file Table_1.xlsx]

## Sheet: Table S1
Table S1. MADS-box genes are express in different organs under several abiotic stress treatments in different plants.
Species / Organ	Genes	Stress	Down-Up	In Arabidopsis is similar to:	References
Arabidopsis thaliana
Flower buds	AG, AGL7 (AP1), 8 (FUL), 10 (CAL), 22 (SVP), 27 (MAF1), 62, 67, 80 (FEM111), AP3, PI, SEP3	Drought	Down or up		Su et al., 2013
Flower buds	AGL2 (SEP1), 23, 30, 31 (MAF2), 61 (DIA)	Drought	Down		Su et al., 2013
Roots	AGL12 (XAL1), 18	P or S resupply	Down		Gan et al., 2011
Roots	AGL14 (XAL2), 16	N deprivation / N, S resupply	Up / down		Gan et al., 2005; 2011
Roots	AGL17	S resupply	Up		Gan et al., 2011
Roots	AGL19	N deprivation / N, P, S resupply	Up / down		Gan et al., 2005; 2011
Flowers	AGL20 (SOC1)	Drought	Up		Ma et al., 2014
Roots	AGL20 (SOC1)	N or P or S deprivation / N or P or S resupply	Up / down		Gan et al., 2005, 2011
Flower buds	AGL20 (SOC1), 65, 66, 94, 104, PI	Drought	Up		Su et al., 2013
Primary and lateral roots	AGL21	N or S deprivation	Up		Yu et al., 2014b
Roots	AGL21	N deprivation / N resupply	Up / down		Gan et al., 2005; 2011
Seedlings	AGL21	Drought, S deprivation, salt, osmotic / N deprivation	Up / down or up		Yu et al., 2014b; 2017
Leaves	AGL22 (SVP)	Cold, drought	Up		Bechtold et al., 2016; Wang et al., 2018
Roots	AGL44 (ANR1)	N deprivation / N resupply / P resupply	Up / down or up / down		Gan et al., 2005, 2011; Zhang & Forde, 1998
Seedlings	AGL44 (ANR1)	N resupply	Down		Wang et al., 2000
Seedlings	AGL91	Cold	Down		Lee et al., 2005
Brachypodium distachyon
Seedlings	BdMADS4	Drought	Up	AG / STK / SHP1 / AGL5 (SHP2)	Wei et al., 2014
Seedlings	BdMADS5, 17	Drought	Up	PI / AP3	Wei et al., 2014
Seedlings	BdMADS8, 54	Drought, salt	Up	Mβ-clade	Wei et al., 2014
Seedlings	BdMADS9, 21	Salt	Up	Mβ-clade	Wei et al., 2014
Seedlings	BdMADS10	Cold	Down	AGL7 (AP1)	Wei et al., 2014
Seedlings	BdMADS11	Drought	Up	AGL2 (SEP1) / 2 / 3	Wei et al., 2014
Seedlings	BdMADS12	Drought, salt	Up	AGL22 (SVP)	Wei et al., 2014
Seedlings	BdMADS13	Cold	Down	AGL20 (SOC1)	Wei et al., 2014
Seedlings	BdMADS22	Salt	Up	MIKC*-clade	Wei et al., 2014
Seedlings	BdMADS23	Cold, drought, salt	Up	PI / AP3	Wei et al., 2014
Seedlings	BdMADS28	Salt	Up	AGL2 (SEP1) / 2 / 3	Wei et al., 2014
Seedlings	BdMADS30	Cold, drought, salt	Down	AGL22 (SVP)	Wei et al., 2014
Seedlings	BdMADS31	Salt	Up	AGL7 (AP1)	Wei et al., 2014
Seedlings	BdMADS33	Cold, drought, salt	Up	AGL7 (AP1)	Wei et al., 2014
Seedlings	BdMADS34	Drought	Up	AGL12 (XAL1)	Wei et al., 2014
Seedlings	BdMADS35	Cold	Up	MIKC*-clade	Wei et al., 2014
Seedlings	BdMADS39	Drought	Down	MIKC*-clade	Wei et al., 2014
Seedlings	BdMADS43	Drought	Up	MIKC*-clade	Wei et al., 2014
Seedlings	BdMADS50	Drought	Up	Mα-clade	Wei et al., 2014
Seedlings	BdMADS55	Cold, salt	Up	Mβ-clade	Wei et al., 2014
Seedlings	BdMADS57	Cold, drought	Up	Mβ-clade	Wei et al., 2014
Brassica rapa
Leaves	BrMADS11	Cold, drought	Down or up	AGL27 (FLM)	Saha et al., 2015
Leaves	BrMADS12, 14	Cold, salt, drought	Down or up	AGL25 (FLC)	Saha et al., 2015
Leaves	BrMADS20	Cold salt	Down or up	AGL16	Saha et al., 2015
Leaves	BrMADS23	Cold	Down or up	AGL22 (SVP)	Saha et al., 2015
Leaves	BrMADS24	Cold / drought	Down or up / up	AGL24	Saha et al., 2015
Leaves	BrMADS36	Cold	Down or up	AGL20 (SOC1)	Saha et al., 2015
Leaves	BrMADS38	Cold, drought	Down or up	AGL20 (SOC1)	Saha et al., 2015
Leaves	BrMADS39	Cold salt	Down or up	AGL14 (XAL2)	Saha et al., 2015
Leaves	BrMADS40	Cold	Down or up	AGL19	Saha et al., 2015
Leaves	BrMADS44	Cold, drought	Down or up	AGL42	Saha et al., 2015
Leaves	BrMADS103	Cold, salt, drought	Down or up	AGL57	Saha et al., 2015
Leaves	BrMADS127	Cold, salt, drought	Down or up	AGL74	Saha et al., 2015
Leaves	BrMADS001	Cold, heat	Up	AG / STK / SHP1 / AGL5 (SHP2)	Duan et al., 2014
Leaves	BrMADS003	Cold / heat	Down or up / down	AGL6 (RSB1)	Duan et al., 2014
Leaves	BrMADS010	Heat	Down	AGL6 (RSB1)	Duan et al., 2014
Leaves	BrMADS016	Cold, heat	Down	AGL6 (RSB1)	Duan et al., 2014
Leaves	BrMADS019	Cold / heat	Down / up	AGL7 (AP1) / AGL8 (FUL) / AGL10 (CAL)	Duan et al., 2014
Leaves	BrMADS022	Cold / heat	Down or up / down	TM3 (SOC1)	Duan et al., 2014
Leaves	BrMADS024	Cold / heat	Down or up / down	AGL7 (AP1) / AGL8 (FUL) / AGL10 (CAL)	Duan et al., 2014
Leaves	BrMADS027	Cold / heat	Down / up	AG / STK / SHP1 / AGL5 (SHP2)	Duan et al., 2014
Leaves	BrMADS030	Cold / heat	Down or up / down	AG / STK / SHP1 / AGL5 (SHP2)	Duan et al., 2014
Leaves	BrMADS037	Heat	Down or up	AGL15 / 18	Duan et al., 2014
Leaves	BrMADS045	Cold / heat	Up / down	AGL17	Duan et al., 2014
Leaves	BrMADS050	Cold / heat	Down / down or up	AGL22 (SVP)	Duan et al., 2014
Leaves	BrMADS063	Cold / heat	Down / down or up	AGL17	Duan et al., 2014
Leaves	BrMADS067	Cold / heat	Down or up / down	AGL12 (XAL1)	Duan et al., 2014
Leaves	BrMADS069	Cold, heat	Down	AGL12 (XAL1)	Duan et al., 2014
Leaves	BrMADS072	Cold / heat	Up / down	AP3 / PI	Duan et al., 2014
Leaves	BrMADS074	Cold / heat	Down or up / down	AP3 / PI	Duan et al., 2014
Leaves	BrMADS075	Cold / heat	Down / down or up	AP3 / PI	Duan et al., 2014
Leaves	BrMADS098	Cold / heat	Down / up	AGL25 (FLC) / MAF	Duan et al., 2014
Leaves	BrMADS100	Cold / heat	Down or up / up	AGL25 (FLC) / MAF	Duan et al., 2014
Leaves	BrMADS004, 008, 009, 013, 020, 025, 088	Cold, heat	Down	AGL2 (SEP1) / 2 / 3	Duan et al., 2014
Leaves	BrMADS006, 011, 012, 014, 029	Cold, heat	Down	AG / STK / SHP1 / AGL5 (SHP2)	Duan et al., 2014
Leaves	BrMADS007, 015, 017, 018, 026, 046, 052, 057	Cold, heat	Down	AGL7 (AP1) / AGL8 (FUL) / AGL10 (CAL)	Duan et al., 2014
Leaves	BrMADS034, 035	Cold, heat	Down	AP3 / PI	Duan et al., 2014
Leaves	BrMADS051, 059	Cold, heat	Down	AGL15 / 18	Duan et al., 2014
Leaves	BrMADS053, 064, 068, 071	Cold, heat	Down	AGL17	Duan et al., 2014
Leaves	BrMADS055, 083	Cold / heat	Down / up	AGL15 / 18	Duan et al., 2014
Leaves	BrMADS070, 073, 076	Cold, heat	Down	GGM13	Duan et al., 2014
Leaves	BrMADS002, 005, 038	Cold / heat	Up / down	AGL2 (SEP1) / 2 / 3	Duan et al., 2014
Leaves	BrMADS021, 023, 041	Cold / heat	Up / down	TM3 (SOC1)	Duan et al., 2014
Leaves	BrMADS028, 032, 033, 039, 040, 042, 048, 049, 056, 058	Cold, heat	Down	TM3 (SOC1)	Duan et al., 2014
Leaves	BrMADS036, 043	Cold / heat	Down / up	TM3 (SOC1)	Duan et al., 2014
Leaves	BrMADS044, 054, 065	Cold, heat	Down	AGL22 (SVP)	Duan et al., 2014
Leaves	BrMADS077, 080, 096	Cold, heat	Down	AGL25 (FLC) / MAF	Duan et al., 2014
Leaves	BrMADS078, 079, 104	Cold / heat	Down or up / down	AGL25 (FLC) / MAF	Duan et al., 2014
Capsicum annuum
Seedlings	CaMADS	Cold, osmotic, salt	Up	AGL2 (SEP)	Chen et al., 2019
Chrysanthemum morifolium
Adventitious roots	CmANR1	N resupply, high N	Up	AGL44 (ANR1)	Sun et al., 2018
Ginko biloba
Seedlings	GbMADS9	Cold, drought, salt	Up	GGM13	Yang et al., 2016
Hevea brasiliensis
Leaves	HbAG	Cold, drought, salt / heat	Up / down	AG	Wei et al., 2018
Leaves	HbAGL6	Cold, drought, salt / heat	Up / down	AGL6 (RSB1)	Wei et al., 2018
Leaves	HbAGL8	Cold, heat / drought, salt	Down / Up	AGL7 (AP1) / AGL8 (FUL)	Wei et al., 2018
Leaves	HbAGL9.1, 9.2, HbCMB1-L	Cold, drought, salt / heat	Up / down	AGL2 (SEP)	Wei et al., 2018
Leaves	HbAP1	Cold, drought, salt / heat	Up / down	AGL7 (AP1)	Wei et al., 2018
Leaves	HbCMB1, HbSEP	Cold, drought, heat, salt	Up	AGL2 (SEP)	Wei et al., 2018
Leaves	HbDEFL	Cold, drought, salt	Up	AP3 / PI	Wei et al., 2018
Leaves	HbMADS2	Cold, drought, salt / heat	Up / down	AGL20 (SOC1)	Wei et al., 2018
Leaves	HbTT16	Cold, drought, salt / heat	Up / down	GGM13	Wei et al., 2018
Hordeum vulgare
Shoot	BM1, 10	Cold	Up	AGL22 (SVP)	Trevaskis et al., 2007
Leymus chinensis
Plants	LcMADS1, 2	Cold	Up	AGL7 (AP1)	Jia et al., 2018
Plants	LcMADS3	Osmotic	Up	PI	Jia et al., 2018
Plants	LcMADS9	NaCl	Up	AGL22 (SVP)	Jia et al., 2018
Lolium perenne
Shoot apex	LpMADS1	Cold	Up	AGL22 (SVP)	Petersen et al., 2006
Shoot apex	LpMADS10	Cold	Down	AGL22 (SVP)	Petersen et al., 2006
Malus domestica
Fruit	MDP0000212925	Low O2 levels	Up	AGL80 (FEM111)	Cukrov et al., 2016
Oryza sativa
Seedlings (leaves and root)	OsMADS1, 8	Cold, dehydration, salt	Down	AGL2 (SEP)	Arora et al., 2007
Seedlings (leaves and root)	OsMADS2	Cold, dehydration, salt	Down	GLO	Arora et al., 2007
Seedlings (leaves and root)	OsMADS3	Cold / dehydration, salt	Down / up	AG	Arora et al., 2007
Seedlings (leaves and root)	OsMADS4	Cold, salt / dehydration	Down / up	GLO	Arora et al., 2007
Seedlings (leaves and root)	OsMADS5	Cold, dehydration / salt	Down / up	AGL2 (SEP)	Arora et al., 2007
Seedlings (leaves and root)	OsMADS6	Cold / dehydration, salt	Down / up	AGL6 (RSB1)	Arora et al., 2007
Seedlings (leaves and root)	OsMADS7	Cold, dehydration / salt	Up / down	AGL2 (SEP)	Arora et al., 2007
Seedlings (leaves and root)	OsMADS14, 20	Cold / dehydration, salt	Up / down	SQUA	Arora et al., 2007
Flower (male development)	OsMADS15	Drought	Up	AGL7 (AP1)	Jin et al., 2013
Seedlings (leaves and root)	OsMADS15, 18	Cold, dehydration, salt	Up	SQUA	Arora et al., 2007
Seedlings (leaves and root)	OsMADS16	Cold / dehydration, salt	Up / down	DEF	Arora et al., 2007
Seedlings (leaves and root)	OsMADS17	Cold, dehydration / salt	Up / down	AGL6 (RSB1)	Arora et al., 2007
Flower (male development)	OsMADS18	Drought	Up	AGL7 (AP1)	Jin et al., 2013
Seedlings (leaves and root)	OsMADS22	Cold, dehydration, salt	Up	STMADS11	Arora et al., 2007
Flower (male development)	OsMADS23	Drought	Down	AGL17	Jin et al., 2013
Root	OsMADS23	P deprivation / S deprivation	Down / up	AGL17	Yu et al., 2014a
Callus, leaft and root	OsMADS23	Osmotic, salt	Up	AGL17	Puig et al., 2013
Seedlings (leaves and root)	OsMADS23, 61	Cold / dehydration, salt	Up / down	AGL17	Arora et al., 2007
Root	OsMADS25	N resupply, K deprivation, osmotic, salt	Up	AGL17	Puig et al., 2013; Yan et al., 2014
Seedlings (leaves and root)	OsMADS25	Cold, dehydration, salt	Down	AGL17	Arora et al., 2007
Root	OsMADS25, 27	N resupply / P deprivation / S deprivation	down or up / down / up	AGL17	Yu et al., 2014a
Flower (male development)	OsMADS26	Drought	Up	AGL12 (XAL1)	Jin et al., 2013
Seedlings (roots and shoots)	OsMADS26	Cold, dehydration, osmotic, salt	Up	AGL12 (XAL1)	Arora et al., 2007; Khong et al., 2015
Root	OsMADS27	N resupply	Up	AGL17	Puig et al., 2013
Root	OsMADS27	N or P deprivation	Down	AGL17	Yan et al., 2014
Seedlings (leaves and root)	OsMADS27	Cold, dehydration, salt	Up	AGL17	Arora et al., 2007
Seedlings (leaves and root)	OsMADS29	Cold, dehydration, salt	Down	GGM13	Arora et al., 2007
Seedlings (leaves and root)	OsMADS30	Cold, dehydration / salt	Down / up	GGM13	Arora et al., 2007
Seedlings (leaves and root)	OsMADS31	Cold / dehydration, salt	Up / down	GGM13	Arora et al., 2007
Seedlings (leaves and root)	OsMADS32	Cold, dehydration, salt	Down	MIKC-clade	Arora et al., 2007
Seedlings (leaves and root)	OsMADS33	Cold / dehydration, salt	Up / down	AGL12 (XAL1)	Arora et al., 2007
Seedlings (leaves and root)	OsMADS34	Cold, dehydration, salt	Up	AGL2 (SEP1)	Arora et al., 2007
Seedlings (leaves and root)	OsMADS37, 59	Cold, dehydration, salt	Down	MIKC-calde	Arora et al., 2007
Seedlings (leaves and root)	OsMADS47	Cold / dehydration, salt	Up / down	STMADS11	Arora et al., 2007
Seedlings (leaves and root)	OsMADS50	Cold, dehydration / salt	Up / down	TM3 (SOC1)	Arora et al., 2007
Seedlings (leaves and root)	OsMADS55	Cold, dehydration, salt	Down	STMADS11	Arora et al., 2007
Seedlings (leaves and root)	OsMADS56	Cold / dehydration, salt	Up / down	TM3 (SOC1)	Arora et al., 2007
Flower, leaf and root	OsMADS57	N resupply	Up	AGL17	Puig et al., 2013
Root	OsMADS57	N or P deprivationn / N resupply, S deprivation	Down / Up	AGL17	Yu et al., 2014a
Seedlings (leaves and root)	OsMADS57	Cold, salt / dehydration	Up / down	AGL17	Arora et al., 2007
Flower (male development)	OsMADS58	Drought	Up	AG	Jin et al., 2013
Seedlings (leaves and root)	OsMADS58	Cold, dehydration, salt	Up	AG	Arora et al., 2007
Seedlings (leaves and root)	OsMADS60, 67, 74, 75, 77	Cold, dehydration, salt	Down	Mα-clade	Arora et al., 2007
Root	OsMADS61	N or S deprivation, S resupply	Up	AGL17	Yu et al., 2014a
Seedlings (leaves and root)	OsMADS62, 68	Cold / dehydration, salt	Up / down	MIKC-clade	Arora et al., 2007
Seedlings (leaves and root)	OsMADS63	Cold, dehydration / salt	Up / down	MIKC-clade	Arora et al., 2007
Seedlings (leaves and root)	OsMADS64	Cold, dehydration, salt	Up	MIKC-clade	Arora et al., 2007
Seedlings (leaves and root)	OsMADS65	Cold, dehydration, salt	Down	SQUA	Arora et al., 2007
Seedlings (leaves and root)	OsMADS66	Cold / dehydration, salt	Down / up	MIKC-clade	Arora et al., 2007
Seedlings (leaves and root)	OsMADS69, 70, 71, 73, 76, 80, 82, 84	Cold / dehydration, salt	Up / down	Mα-clade	Arora et al., 2007
Seedlings (leaves and root)	OsMADS72	Cold, dehydration / salt	Up / down	Mα-clade	Arora et al., 2007
Seedlings (leaves and root)	OsMADS86	Cold, dehydration, salt	Up	Mg-clade	Arora et al., 2007
Seedlings (leaves and root)	OsMADS87, 88	Cold / dehydration, salt	Up / down	Mg-clade	Arora et al., 2007
Seedlings (leaves and root)	OsMADS89	Cold, dehydration / salt	Up / down	Mg-clade	Arora et al., 2007
Seedlings (leaves and root)	OsMADS90, 91, 98	Cold, dehydration, salt	Down	Mβ-clade	Arora et al., 2007
Seedlings (leaves and root)	OsMADS92	Cold, dehydration, salt	Up	Mβ-clade	Arora et al., 2007
Seedlings (leaves and root)	OsMADS93	Cold, dehydration / salt	Down / up	Mβ-clade	Arora et al., 2007
Seedlings (leaves and root)	OsMADS94, 95, 97	Cold / dehydration, salt	Up / down	Mβ-clade	Arora et al., 2007
Seedlings (leaves and root)	OsMADS96	Cold, dehydration, salt	Up	Mα-clade	Arora et al., 2007
Seedlings (leaves and root)	OsMADS113, 121	Cold / dehydration, salt	Up / down	AG	Arora et al., 2007
Petunia hybrida
Plant	pMADS1, 2, 3, FBP11, 22, 23, GLO1	Cold	Up	Not reported	Li et al, 2015
Plant	FBP2	Cold	Up	SEP3	Li et al, 2015
Solanum lycopersicum
Seedlings (leaves and roots)	SlMBP11	Dehydration, salt	Up	AGL15	Guo et al., 2016
Leaves	SIMBP8	Dehydration, high or low temperature, salt, wounding	Up	AGL25 (FLC) / MAF	Yin et al., 2017
Flower buds	TAG1	Cold	Up	AG	Lozano et al., 1998
Flower buds	TM4	Cold	Up	AGL7 (AP1) / SQUA	Lozano et al., 1998
Flower buds	TM5	Cold	Up	Not reported	Lozano et al., 1998
Flower buds	TM6	Cold	Up	AP3	Lozano et al., 1998
Triticum aestivum
Root tips	TaMADAGL2, 17, TaMADS;14, 18, TaMADWM31C	P deprivation	Down	Not reported	Shi et al., 2016
Leaves and shoot	TaMADS1	Drought, heat, drought and heat combined, P deprivation	Down	MIKC-clade	Ma et al., 2017
Leaves and shoot	TaMADS2, 79, 80, 90, 91, 93, 99, 128	P deprivation	Up	MIKC-clade	Ma et al., 2017
Root tips	TaMADS4, 5, 6, 51	P deprivation	Up	Not reported	Shi et al., 2016
Leaves and shoot	TaMADS5	Drought, heat, drought and heat combined / P deprivation	Down / up	Mα-clade	Ma et al., 2017
Leaves	TaMADS11	Drought, heat, drought and heat combined	Up	Mα-clade	Ma et al., 2017
Leaves and shoot	TaMADS16	Drought, heat, drought and heat combined, P deprivation	Down	Mα-clade	Ma et al., 2017
Leaves and shoot	TaMADS19, 60, 76, 126	P deprivation	Down	MIKC-clade	Ma et al., 2017
Leaves	TaMADS22, 141	Drought	Up	MIKC-clade	Ma et al., 2017
Leaves and shoot	TaMADS27	Drought, drought and heat combined / heat / P deprivation	Down / down or up / up	Mα-clade	Ma et al., 2017
Leaves	TaMADS28	Heat	Up	MIKC-clade	Ma et al., 2017
Leaves	TaMADS33	Drought, heat, drought and heat combined	Down	Mα-clade	Ma et al., 2017
Leaves and shoot	TaMADS35	Drought, heat, drought and heat combined, P deprivation	Up	MIKC-clade	Ma et al., 2017
Leaves and shoot	TaMADS41, 139	Drought, P deprivation / heat, drought and heat combined	Up / down or up	MIKC-clade	Ma et al., 2017
Leaves and shoot	TaMADS48, 151	Drought / heat, drought and heat combined / P deprivation	Down or up / down / up	Mα-clade	Ma et al., 2017
Leaves and shoot	TaMADS49, 56	Drought / heat, drought and heat combined, P deprivation	Down or up / down	Mα-clade	Ma et al., 2017
Leaves and shoot	TaMADS52	Drought / heat, drought and heat combined / P deprivation	Up / down or up / down	Mα-clade	Ma et al., 2017
Leaves and shoot	TaMADS55, 59	Drought / heat / drought and heat combined, P deprivation	Down / down or up / up	Mα-clade	Ma et al., 2017
Leaves and shoot	TaMADS57, 136, 47	Drought, heat, drought and heat combined, P deprivation	Up	Mα-clade	Ma et al., 2017
Leaves and shoot	TaMADS58	Drought / heat, drought and heat combined, P deprivation	Down or up / up	Mα-clade	Ma et al., 2017
Leaves	TaMADS63	Drought, drought and heat combined / heat	Down / down or up	MIKC-clade	Ma et al., 2017
Leaves	TaMADS68	Heat, drought and heat combined	Up	Mγ-clade	Ma et al., 2017
Leaves and shoot	TaMADS70, 157	P deprivation	Up	Mα-clade	Ma et al., 2017
Leaves and shoot	TaMADS72	Drought, heat, drought and heat combined / P deprivation	Down or up / up	Mα-clade	Ma et al., 2017
Leaves and shoot	TaMADS82	Drought, P deprivation / heat, drought and heat combined	Up / down	MIKC-clade	Ma et al., 2017
Leaves and shoot	TaMADS85, 94	Drought / heat, drought and heat combined / P deprivation	Down / down or up / up	Mα-clade	Ma et al., 2017
Leaves and shoot	TaMADS102	Heat / drought and heat combined, P deprivation	Down or up / down	Mα-clade	Ma et al., 2017
Leaves and shoot	TaMADS120	Drought, heat / drought and heat combined / P deprivation	Down or up / down / up	MIKC-clade	Ma et al., 2017
Leaves and shoot	TaMADS125	Drought, heat, P deprivation / drought and heat combined	Up / down or up	MIKC-clade	Ma et al., 2017
Leaves and shoot	TaMADS127	Drought, heat / drought and heat combined / P deprivation	Down or up / down / up	MIKC-clade	Ma et al., 2017
Leaves and shoot	TaMADS135	Drought / heat, drought and heat combined / P deprivation	Down or up / down / up	MIKC-clade	Ma et al., 2017
Leaves	TaMADS154	Heat, drought and heat combined	Up	MIKC-clade	Ma et al., 2017
Leaves and shoot	TaMADS164	Drought / heat, drought and heat combined / P deprivation	Down or up / down / up	Mγ-clade	Ma et al., 2017
Leaves and shoot	TaMADS171	Heat / P deprivation	Up / down	Mα-clade	Ma et al., 2017
Leaves and shoot	TaMADS173	Drought / P deprivation	Up	MIKC-clade	Ma et al., 2017
Leaves and shoot	TaMADS149, 177	Drought, heat, drought and heat combined / P deprivation	Down / up	MIKC-clade	Ma et al., 2017
Leaves	TaMADS166, 117, 153	Drought, drought and heat combined	Up	MIKC-clade	Ma et al., 2017
Seedlings	WAP1	Cold	Up	AGL7 (AP1)	Murai et al., 2003
Zea mays
Root and shoot	ZMM7-L	Cold, drought, salt	Up	AGL2 (SEP1)	Zhang et al., 2012
References
Arora, R., Agarwal, P., Ray, S., Singh, A. K., Singh, V. P., Tyagi, A. K., et al. (2007). MADS-box gene family in rice: Genome-wide identification, organization and expression profiling during reproductive development and stress. BMC Genomics 8, 242-262. doi:10.1186/1471-2164-8-242
Bechtold, U., Penfold, C. A., Jenkins, D. J., Legaie, R., Moore, J. D., Lawson, T., et al. (2016). Time-series transcriptomics reveals that AGAMOUS-LIKE22 affects primary metabolism and developmental processes in drought-stressed Arabidopsis. The Plant Cell 28, 345–366. doi:10.1105/tpc.15.00910
Chen, R., Ma, J., Luo, D., Hou, X., Ma, F., Zhang, Y., et al. (2019). CaMADS, a MADS-box transcription factor from pepper , plays an important role in the response to cold, salt, and osmotic stress. Plant Science 280, 164–174. doi:10.1016/j.plantsci.2018.11.020
Cukrov, D., Zermiani, M., Brizzolara, S., Cestaro, A., Licausi, F., Luchinat, C., et al. (2016). Extreme hypoxic conditions induce selective molecular responses and metabolic reset in detached apple fruit. Frontiers in Plant Science 7, 1–18. doi:10.3389/fpls.2016.00146
Duan, W., Song, X., Liu, T., Huang, Z., Ren, J., Hou, X., et al. (2014). Genome-wide analysis of the MADS-box gene family in Brassica rapa (Chinese cabbage). Molecular Genetics and Genomics 290, 239–255. doi:10.1007/s00438-014-0912-7
Gan, Y., Filleur, S., Rahman, A., Gotensparre, S., and Forde, B. G. (2005). Nutritional regulation of ANR1 and other root-expressed MADS-box genes in Arabidopsis thaliana. Planta 222, 730–742. doi:10.1007/s00425-005-0020-3
Gan, Y., Zhou, Z. jing, An, L. jun, Bao, S. jie, and Forde, B. G. (2011). A comparison between northern blotting and quantitative real-time PCR as a means of detecting the nutritional regulation of genes expressed in roots of Arabidopsis thaliana. Agricultural Sciences in China 10, 335–342. doi:10.1016/S1671-2927(11)60012-6
Guo, X., Chen, G., Cui, B., Gao, Q., Guo, J. E., Li, A., et al. (2016). Solanum lycopersicum agamous-like MADS-box protein AGL15-like gene, SlMBP11, confers salt stress tolerance. Molecular Breeding 36, 1–15. doi:10.1007/s11032-016-0544-1
Jia, J., Zhao, P., Cheng, L., Yuan, G., Yang, W., Liu, S., et al. (2018). MADS-box family genes in sheepgrass and their involvement in abiotic stress responses. BMC Plant Biology 18, 1–11. doi:10.1186/s12870-018-1259-8
Jin, Y., Yang, H., Wei, Z., Ma, H., and Ge, X. (2013). Rice male development under drought stress: Phenotypic changes and stage-dependent transcriptomic reprogramming. Molecular Plant 6 1630–1645. doi:10.1093/mp/sst067
Khong, G. N., Pati, P. K., Richaud, F., Parizot, B., Bidzinski, P., Mai, C. D., et al. (2015). OsMADS26 negatively regulates resistance to pathogens and drought tolerance in rice. Plant Physiology 169, pp.01192.2015. doi:10.1104/pp.15.01192
Lee, B. H., Henderon, D.A., and Zhu, J. K. (2005). The Arabidopsis cold-responsive transcriptome and its regulation by ICE1. The Plant Cell 17, 3155–3175. doi:10.1105/tpc.105.035568
Li, B., Ning, L., Zhang, J., Bao, M., and Zhang, W. (2015). Transcriptional profiling of Petunia seedlings reveals candidate regulators of the cold stress response. Frontiers in Plant Science. 6, 1–16. doi:10.3389/fpls.2015.00118
Lozano, R., Angosto, T., Go, P., Paya, C., Capel, J., Huijser, P., et al. (1998). Tomato flower abnormalities induced by low temperatures MADS-box genes. Plant Physiology 117, 91–100. doi:10.1104/pp.117.1.91
Ma, J., Yang, Y., Luo, W., Yang, C., Ding, P., Liu, Y., et al. (2017). Genome-wide identification and analysis of the MADS-box gene family in bread wheat (Triticum aestivum L.). PLoS One 12. doi:10.1371/journal.pone.0181443
Ma, X., Sukiran, N. L., Ma, H., and Su, Z. (2014). Moderate drought causes dramatic floral transcriptomic reprogramming to ensure successful reproductive development in Arabidopsis. BMC Plant Biology 14, 1–16. doi:10.1186/1471-2229-14-164
Murai, K., Miyamae, M., Kato, H., Takumi, S., and Ogihara, Y. (2003). WAP1 , a Wheat APETALA1 homolog, plays a central role in the phase transition from vegetative to reproductive growth. Plant and Cell Physiology 44, 1255–1265. doi:10.1093/pcp/pcg171
Petersen, K., Kolmos, E., Folling, M., Salchert, K., Storgaard, M., Jensen, C. S., et al. (2006). Two MADS-box genes from perennial ryegrass are regulated by vernalization and involved in the floral transition. Physiologia Plantarum 126, 268–278. doi:10.1111/j.1399-3054.2006.00600.x
Puig, J., Meynard, D., Khong, G. N., Pauluzzi, G., Guiderdoni, E., and Gantet, P. (2013). Analysis of the expression of the AGL17-like clade of MADS-box transcription factors in rice. Gene Expression Patterns 13, 160–170. doi:10.1016/j.gep.2013.02.004
Saha, G., Park, J.-I., Jung, H.-J., Ahmed, N. U., Kayum, M. A., Chung, M.-Y., et al. (2015). Genome-wide identification and characterization of MADS-box family genes related to organ development and stress resistance in Brassica rapa. BMC Genomics 16, 178-198. doi:10.1186/s12864-015-1349-z
Shi, S. Y, Zhang, F. fei, GAO, S., and XIAO, K. (2016). Expression pattern and function analyses of the MADS transcription factor genes in wheat (Triticum aestivum L.) under phosphorus-starvation condition. Journal of Integrative Agriculture 15, 1703–1715. doi:10.1016/S2095-3119(15)61167-4
Su, Z., Ma, X., Guo, H., Sukiran, N. L., Guo, B., Assmann, S. M., et al. (2013). Flower development under drought stress: morphological and transcriptomic analyses reveal acute responses and long-term acclimation in Arabidopsis. The Plant Cell 25, 3785–3807. doi:10.1105/tpc.113.115428
Sun, C., Yu, J., Wen, L., Guo, Y., Sun, X., Hao, Y., et al. (2018). Chrysanthemum MADS-box transcription factor CmANR1 modulates lateral root development via homo-/heterodimerization to influence auxin accumulation in Arabidopsis. Plant Science 266, 27–36. doi:10.1016/j.plantsci.2017.09.017
Trevaskis, B., Tadege, M., Hemming, M. N., Peacock, W. J., Dennis, E. S., and Sheldon, C. (2007). Short vegetative phase-like MADS-Box genes inhibit floral meristem identity in barley. Plant Physiology 143, 225–235. doi:10.1104/pp.106.090860
Wang, R., Guegler, K., Labrie, S. T., and Crawford, N. M. (2000). Genomic analysis of a nutrient response in Arabidopsis reveals diverse expression patterns and novel metabolic and potential regulatory genes induced by nitrate. The Plant Cell 12, 1491–1509. doi:10.1105/tpc.12.8.1491
Wang, Z., Wang, F., Hong, Y., Yao, J., Ren, Z., Shi, H., et al. (2018). The flowering repressor SVP confers drought resistance in Arabidopsis by regulating abscisic acid catabolism. Molecular Plant 11, 1184–1197. doi:10.1016/j.molp.2018.06.009
Wei, B., Zhang, R. Z., Guo, J. J., Liu, D. M., Li, A. L., Fan, R. C., et al. (2014). Genome-wide analysis of the MADS-Box gene family in Brachypodium distachyon. PLoS One 9. doi:10.1371/journal.pone.0084781
Wei, M., Wang, Y., Pan, R., and Li, W. (2018). Genome-wide identification and characterization of MADS-box family genes related to floral organ development and stress resistance in Hevea brasiliensis Müll. Arg. Forests 9, 1–21. doi:10.3390/f9060304
Yan, Y., Wang, H., Hamera, S., Chen, X., and Fang, R. (2014). miR444a has multiple functions in the rice nitrate-signaling pathway. The Plant Journal 78, 44–55. doi:10.1111/tpj.12446
Yang, F., Xu, F., Wang, X., Liao, Y., Chen, Q., and Meng, X. (2016). Characterization and functional analysis of a MADS-box transcription factor gene (GbMADS9) from Ginkgo biloba. Scientia Horticulturae 212, 104–114. doi:10.1016/j.scienta.2016.09.042
Yin, W., Hu, Z., Hu, J., Zhu, Z., Yu, X., Cui, B., et al. (2017). Tomato (Solanum lycopersicum) MADS-box transcription factor SlMBP8 regulates drought, salt tolerance and stress-related genes. Plant Growth Regulation 83, 55–68. doi:10.1007/s10725-017-0283-2
Yu, C., Su, S., Xu, Y., Zhao, Y., Yan, A., Huang, L., et al. (2014a). The effects of fluctuations in the nutrient supply on the expression of five members of the AGL17 clade of MADS-box genes in rice. PLoS One 9, 1–8. doi:10.1371/journal.pone.0105597
Yu, L. H., Miao, Z. Q., Qi, G. F., Wu, J., Cai, X. T., Mao, J. L., et al. (2014b). MADS-Box transcription factor AGL21 regulates lateral root development and responds to multiple external and physiological signals. Molecular Plant 7, 1653–1669. doi:10.1093/mp/ssu088
Yu, L. H., Wu, J., Zhang, Z. S., Miao, Z. Q., Zhao, P. X., Wang, Z., et al. (2017). Arabidopsis MADS-Box transcription factor AGL21 acts as environmental surveillance of seed germination by regulating ABI5 expression. Molecular Plant 10, 834–845. doi:10.1016/j.molp.2017.04.004
Zhang, H. and Forde, B. G. (1998). An Arabidopsis MADS box gene that controls nutrient-induced changes in root architecture. Science 279, 407–409. doi:10.1126/science.279.5349.407
Zhang, Z., Li, H., Zhang, D., Liu, Y., Fu, J., Shi, Y., et al. (2012). Characterization and expression analysis of six MADS-box genes in maize (Zea mays L.). Journal of Plant Physiology 169, 797–806. doi:10.1016/j.jplph.2011.12.020
